# Supplementary material for: Environments that Induce Synthetic Microbial Ecosystems
Source: PLoS Comput Biol. 2010 Nov 18;6(11):e1001002. doi: 10.1371/journal.pcbi.1001002 (PMC2987903; doi:10.1371/journal.pcbi.1001002)
Supplement: Table S2 — List of metabolites composing the initial medium for applying the SIM algorithm to each pair of species. (0.02 MB XLS) [file pcbi.1001002.s008.xls]

## Sheet: Sheet1
Table S2
List of metabolites composing the initial medium for applying the SIM algorithm to each pair of species.
Species_1	Species_2	Initial medium
E.coli	H.pylori	ca2[e],cd2[e],cl[e],cobalt2[e],cu2[e],fe2[e],fe3[e],h2o[e],hg2[e],k[e],met-L[e],mg2[e],mn2[e],mobd[e],na1[e],nh4[e],ni2[e],o2[e],pi[e],so4[e],succ[e],thm[e],tungs[e],zn2[e],pime[e]
E.coli	B.subtilis	ca2[e],cd2[e],cl[e],cobalt2[e],cu2[e],fe2[e],fe3[e],h2o[e],hg2[e],k[e],mg2[e],mn2[e],mobd[e],na1[e],nh4[e],ni2[e],o2[e],pi[e],so4[e],succ[e],tungs[e],zn2[e]
E.coli	M.barkeri	ca2[e],cd2[e],cl[e],cobalt2[e],cu2[e],fe2[e],fe3[e],h2o[e],hg2[e],k[e],mg2[e],mn2[e],mobd[e],na1[e],nac[e],nh4[e],ni2[e],o2[e],pi[e],so4[e],succ[e],tsul[e],tungs[e],zn2[e],4abz[e]
E.coli	S.oneidensis	ca2[e],cd2[e],cl[e],cobalt2[e],cu2[e],fe2[e],fe3[e],h2o[e],hg2[e],k[e],mg2[e],mn2[e],mobd[e],na1[e],nh4[e],ni2[e],o2[e],pi[e],so4[e],succ[e],tungs[e],zn2[e]
E.coli	S.typhimurium	ca2[e],cd2[e],cl[e],cobalt2[e],cu2[e],fe2[e],fe3[e],h2o[e],hg2[e],k[e],mg2[e],mn2[e],mobd[e],na1[e],nh4[e],ni2[e],o2[e],pi[e],so4[e],succ[e],tungs[e],zn2[e]
H.pylori	B.subtilis	fe2[e],fe3[e],h2o[e],met-L[e],na1[e],nh4[e],ni2[e],o2[e],orn[e],pi[e],pime[e],so4[e],succ[e],thm[e],mn2[e],cu2[e],cd2[e],mobd[e],hg2[e],ca2[e],mg2[e],zn2[e],cobalt2[e],k[e]
H.pylori	M.barkeri	fe2[e],fe3[e],h2o[e],his-L[e],met-L[e],na1[e],nh4[e],ni2[e],o2[e],orn[e],pi[e],pime[e],so4[e],succ[e],thm[e],nac[e],mg2[e],mn2[e],k[e],cd2[e],ca2[e],zn2[e],4abz[e],cobalt2[e],cl[e],mobd[e],cu2[e],tsul[e]
H.pylori	S.oneidensis	arg-L[e],fe2[e],fe3[e],h2o[e],his-L[e],ile-L[e],leu-L[e],met-L[e],na1[e],nh4[e],ni2[e],o2[e],pi[e],pime[e],so4[e],succ[e],thm[e],val-L[e],ca2[e],cl[e],cobalt2[e],cu2[e],hg2[e],k[e],mg2[e],mn2[e],mobd[e]
H.pylori	S.typhimurium	ala-D[e],fe2[e],fe3[e],h2o[e],his-L[e],ile-L[e],leu-L[e],met-L[e],na1[e],nh4[e],ni2[e],o2[e],pi[e],pime[e],so4[e],succ[e],thm[e],val-L[e],cl[e],cobalt2[e],cu2[e],k[e],mg2[e]
B.subtilis	M.barkeri	mg2[e],fe2[e],pi[e],ni2[e],nh4[e],mn2[e],fe3[e],k[e],cd2[e],ca2[e],na1[e],zn2[e],4abz[e],h2o[e],cobalt2[e],cl[e],so3[e],mobd[e],cu2[e],so4[e],hg2[e],succ[e],o2[e]
B.subtilis	S.oneidensis	h2o[e],pi[e],fe2[e],mn2[e],cu2[e],cd2[e],mobd[e],hg2[e],fe3[e],na1[e],ca2[e],so4[e],succ[e],nh4[e],ni2[e],mg2[e],zn2[e],cobalt2[e],o2[e],k[e],cl[e]
B.subtilis	S.typhimurium	h2o[e],pi[e],fe2[e],mn2[e],cu2[e],cd2[e],mobd[e],hg2[e],fe3[e],na1[e],ca2[e],so4[e],succ[e],nh4[e],ni2[e],mg2[e],zn2[e],cobalt2[e],o2[e],k[e],cl[e]
M.barkeri	S.oneidensis	nac[e],mg2[e],fe2[e],pi[e],ni2[e],nh4[e],mn2[e],fe3[e],k[e],cd2[e],ca2[e],na1[e],zn2[e],4abz[e],h2o[e],cobalt2[e],cl[e],so3[e],mobd[e],cu2[e],so4[e],hg2[e],o2[e],succ[e]
M.barkeri	S.typhimurium	nac[e],mg2[e],fe2[e],pi[e],ni2[e],nh4[e],mn2[e],fe3[e],k[e],cd2[e],ca2[e],na1[e],zn2[e],4abz[e],h2o[e],cobalt2[e],cl[e],mobd[e],cu2[e],so4[e],o2[e],succ[e]
M.extorquens	E.coli	cobalt2(e),fe2(e),fe3(e),h2o(e),mg2(e),o2(e),pi(e),so4(e),succ(e),tungs(e),ca2(e),cl(e),k(e),mn2(e),mobd(e),na1(e),nh4(e),zn2(e),cd2[e],cu2[e],hg2[e],ni2[e]
M.extorquens	H.pylori	cobalt2(e),fe2(e),fe3(e),h2o(e),mg2(e),o2(e),pi(e),so4(e),succ(e),tungs(e),ala-L(e),ca2(e),cl(e),ile-L(e),k(e),leu-L(e),mn2(e),mobd(e),na1(e),nh4(e),val-L(e),zn2(e),h2[e],ind3ac[e],glcn[e],unknown_rbfdeg[e],tsul[e],gcald[e]
M.extorquens	B.subtilis	cobalt2(e),fe2(e),fe3(e),h2o(e),mg2(e),o2(e),pi(e),so4(e),succ(e),tungs(e),ca2(e),cl(e),k(e),mn2(e),mobd(e),na1(e),nh4(e),zn2(e),cu2[e],cd2[e],hg2[e],ni2[e]
M.extorquens	M.barkeri	cobalt2(e),fe2(e),fe3(e),h2o(e),mg2(e),o2(e),pi(e),so4(e),succ(e),tungs(e),ca2(e),cl(e),k(e),mn2(e),mobd(e),na1(e),nh4(e),zn2(e),nac[e],ni2[e],cd2[e],4abz[e],cu2[e],tsul[e]
M.extorquens	S.oneidensis	cobalt2(e),fe2(e),fe3(e),h2o(e),mg2(e),o2(e),pi(e),so4(e),succ(e),tungs(e),ca2(e),cl(e),k(e),mn2(e),mobd(e),na1(e),nh4(e),zn2(e),cu2[e],hg2[e],ni2[e]
M.extorquens	S.typhimurium	cobalt2(e),fe2(e),fe3(e),h2o(e),mg2(e),o2(e),pi(e),so4(e),succ(e),tungs(e),ca2(e),cl(e),k(e),mn2(e),mobd(e),na1(e),nh4(e),zn2(e),cu2[e],ni2[e]
S.oneidensis	S.typhimurium	ca2[e],cl[e],cobalt2[e],cu2[e],fe2[e],fe3[e],h2o[e],hg2[e],k[e],mg2[e],mn2[e],mobd[e],na1[e],nh4[e],ni2[e],o2[e],pi[e],so4[e],succ[e]
